# Supplementary material for: Effect of Electric Field on α-Synuclein Fibrils: Revealed by Molecular Dynamics Simulations
Source: Int J Mol Sci. 2023 Mar 28;24(7):6312. doi: 10.3390/ijms24076312 (PMC10094641; doi:10.3390/ijms24076312)
Supplement: Supplementary file 1 [file ijms-24-06312-s001.zip]

Archive with 1 entries (1 files):
- ijms-2148173-supplementary.pdf
